# Supplementary material for: Multiple Environmental Factors Shaping Hopanoid-Producing Microbes Across Different Ecosystems
Source: Microorganisms. 2025 May 28;13(6):1250. doi: 10.3390/microorganisms13061250 (PMC12195314; doi:10.3390/microorganisms13061250)
Supplement: Supplementary file 1 [file microorganisms-13-01250-s001.zip]

Archive with 1 entries (1 files):
- microorganisms-3622357-Supplementary Materials proofread.xlsx
