# Supplementary material for: Multiple Environmental Factors Shaping Hopanoid-Producing Microbes Across Different Ecosystems
Source: Microorganisms. 2025 May 28;13(6):1250. doi: 10.3390/microorganisms13061250 (PMC12195314; doi:10.3390/microorganisms13061250)
Supplement: Supplementary file 1 [file microorganisms-13-01250-s001.zip › microorganisms-3622357-Supplementary Materials proofread.xlsx]

## Sheet: Table S1
Table S1. Available data of compositions of hopanoid producers till the end of 2024.
Study site	Alphaproteobacteria	Betaproteobacteria	Gammaproteobacteria	Deltaproteobacteria	Acidobacteria	Actinobacteria	Cyanobacteria	Planctomycetes	Verrucomicrobia	Nitrospirae	Ascomycota	Unknown cluster	Total	Reference
Dajiuhu Peatland	0.1123	0.0303	0.1638	0.0129	0.6505	0	0.0043	0.0043	0	0	0.0129	0.0088	1.0001	Gong et al.,2014, Geomicrobiol. J.
Heshang Cave	0.9641	0	0	0	0	0	0	0	0	0.0359	0	0	1
Acid mine drainage	0	0.15	0.55	0	0	0	0	0	0	0	0	0.305	1.005
Frasassi Cave	0	0.03125	0.90625	0	0	0.0625	0	0	0	0	0	0	1	Jones et al.,2012, ISME J.
Santa Barbara Basin S1 250m	0.361111	0	0.319444	0.305556	0	0	0	0.0138889	0	0	0	0	1	Kharbush et al.,2013, Appl. Environ. Microbiol.
Santa Barbara Basin S1 475m	0.491228	0	0.280702	0.0526316	0	0	0	0.0789474	0.0789474	0.00877193	0	0.00877193	1
Santa Barbara Basin S2 250m	0.571429	0	0.214286	0.133929	0	0	0	0.00892857	0.0178571	0.00892857	0	0.0446429	1
Santa Barbara Basin S2 475m	0.609375	0	0.195312	0.015625	0	0	0	0.03125	0.0234375	0	0	0.125	1
MOOMZ1 upper	0	0.25	0	0	0	0	0	0	0	0.375	0	0.375	1	Kharbush et al.,2016, Microb. Ecol.
MOOMZ1 lower	0.1429	0.0476	0	0.0476	0	0	0	0.4762	0	0.1429	0	0.1429	1.0001
MOOMZ2 upper	0.3158	0.0526	0	0	0	0	0	0.1579	0	0.3158	0	0.1579	1
MOOMZ2 lower	0.1852	0	0	0	0	0	0	0.4815	0	0.2593	0	0.0741	1.0001
MOOMZ3 upper	0.075	0.05	0	0	0	0	0	0.225	0	0.575	0	0.075	1
MOOMZ3 lower	0.0208	0	0	0.0417	0	0	0	0.5417	0	0.2708	0	0.125	1
Lake Mishwam	0	0	0.37931	0.551724	0.0517241	0	0.0172414	0	0	0	0	0	1	Pearson et al.,2007, Environ. Microbiol.
North central Pacific	0.571429	0	0	0.428571	0	0	0	0	0	0	0	0	1
San Salvador soil	0.2875	0	0.0125	0.3375	0.3	0.025	0.025	0.0125	0	0	0	0	1	Pearson et al.,2009, Environ. Microbiol.
Bahamas Pigeon Creek upper	0.12963	0	0	0.796296	0.0740741	0	0	0	0	0	0	0	1
Bahamas Pigeon Creek lower	0.326923	0	0	0.230769	0.403846	0.0384615	0	0	0	0	0	0	1
Bahamas Graham’s Harbor	0.962963	0	0	0.037037	0	0	0	0	0	0	0	0	1
Open ocean surface	0.5	0.145833	0.0416667	0.0833333	0.104167	0	0	0.125	0	0	0	0	1	Pearson and Rusch 2009, ISME J.
Coastal, upwelling, and harbor	0.243902	0.243902	0.0487805	0.0487805	0.195122	0	0	0.219512	0	0	0	0	1
Estuary	0.333333	0	0	0.666667	0	0	0	0	0	0	0	0	1
Freshwater	0	0.666667	0.333333	0	0	0	0	0	0	0	0	0	1
Reef	0	1	0	0	0	0	0	0	0	0	0	0	1
Hypersaline lagoon	0.340426	0.0851064	0.0212766	0.148936	0.212766	0	0.0212766	0.170213	0	0	0	0	1
Mangrove	0	0	0	0.6	0	0	0	0.4	0	0	0	0	1
Hot spring	0.0625	0	0	0	0	0	0.0417	0	0	0	0	0.8958	1	Ricci et al.,2014, ISME J.
Terrestial site	0.468	0	0	0	0	0	0.021	0	0	0	0	0.511	1
Freshwater site	0.088	0	0	0	0	0	0.029	0	0	0	0	0.883	1
Marine site	0.393	0	0	0	0	0	0.008	0	0	0	0	0.599	1
This study 5 cm	0.115385	0.0384615	0	0	0.615385	0	0	0.115385	0	0.0384615	0	0.0769231	1	This study
This study 25 cm	0.172414	0.0344828	0	0	0.310345	0	0	0.241379	0	0.103448	0	0.137931	1
This study 55 cm	0	0	0	0	0.9375	0	0	0	0	0.0625	0	0	1
This study 105 cm	0.222222	0.111111	0	0	0.444444	0	0	0	0	0	0	0.222222	1

## Sheet: Table S2
Table S2. Environmental parameters of study sites among the various ecosystems.
Study site	pH	DO (mL/L)	TOC (%)	Salinity (‰)	Average T (℃)
Dajiuhu Peatland	4.75	5.5	28.08	0.1	7.2
Heshang Cave	8.45	9.5	0.53	1	15
Acid mine drainage	3.3	7	0.53	10	16
Frasassi Cave	0.5	0.13	0.05	1	13
Santa Barbara Basin S1 250m	7.95	0.81	0.5	35	16
Santa Barbara Basin S1 475m	7.95	0.07	0.5	35	16
Santa Barbara Basin S2 250m	7.95	1.3	0.5	35	16
Santa Barbara Basin S2 475m	7.95	0.39	0.5	35	16
MOOMZ1 upper	7.5	1.41	0.5	34.73	13.41
MOOMZ1 lower	7.5	0.08	0.5	34.77	11.21
MOOMZ2 upper	7.5	1.01	0.5	34.85	14.24
MOOMZ2 lower	7.5	0.04	0.5	34.86	12.54
MOOMZ3 upper	7.5	0.11	2.9	34.89	13.45
MOOMZ3 lower	7.5	0.04	2.9	34.9	13.02
Lake Mishwam	6.7	3.77	0.3	1	13.61
North central Pacific	8	3.9	0.5	35	15
San Salvador soil	n.a.	8.82	0.1	n.a.	27
Bahamas Pigeon Creek upper	8.06	1.54	0.06	34.7	26.8
Bahamas Pigeon Creek lower	8.09	1.54	0.06	32.1	25.9
Bahamas Graham’s Harbor	8.14	1.54	0.06	35.2	27.9
Open ocean surface	8	4.7	0.5	34.67	24.32
Coastal, upwelling, and harbor	7.6	3.59	1	33.1	20.84
Estuary	7.6	5.08	3.53	10.32	1
Freshwater	7.8	n.a.	0.01	0.38	28.6
Reef	8	4.7	0.5	32.4	25.8
Hypersaline lagoon	8.5	7	0.5	63.4	37.6
Mangrove	5.98	6.03	2.59	28.5	26.88
Hot spring	7.6	1	0.1	1	74
Terrestial site	6	1	2	1	15
Freshwater site	7	1	0.8	1	15
Marine site	8	1	0.5	35	15
This study 5 cm	6.07	4.59	28.08	0.1	18.78
This study 25 cm	5.76	3.06	28.08	0.1	15.48
This study 55 cm	5.32	3.58	28.08	0.1	15.18
This study 105 cm	5.38	3.76	28.08	0.1	14.93

## Sheet: Table S3
Table S3. Study sites belonging to the various ecosystems.
Study site	Ecosystem
Dajiuhu Peatland	Peatland
Heshang Cave	Cave
Acid mine drainage	Acid mine drainage
Frasassi Cave	Cave
Santa Barbara Basin S1 250m	Marine
Santa Barbara Basin S1 475m	Marine
Santa Barbara Basin S2 250m	Marine
Santa Barbara Basin S2 475m	Marine
MOOMZ1 upper	Marine
MOOMZ1 lower	Marine
MOOMZ2 upper	Marine
MOOMZ2 lower	Marine
MOOMZ3 upper	Marine
MOOMZ3 lower	Marine
Lake Mishwam	Freshwater
North central Pacific	Marine
San Salvador soil	Soil
Bahamas Pigeon Creek upper	Estuary, mangrove, and harbor
Bahamas Pigeon Creek lower	Estuary, mangrove, and harbor
Bahamas Graham’s Harbor	Estuary, mangrove, and harbor
Open ocean surface	Marine
Coastal, upwelling, and harbor	Estuary, mangrove, and harbor
Estuary	Estuary, mangrove, and harbor
Freshwater	Freshwater
Reef	Reef
Hypersaline lagoon	Hypersaline lagoon
Mangrove	Estuary, mangrove, and harbor
Hot spring	Hot spring
Terrestial site	Soil
Freshwater site	Freshwater
Marine site	Marine
This study 5 cm	Peatland
This study 25 cm	Peatland
This study 55 cm	Peatland
This study 105 cm	Peatland

## Sheet: Table S4
Table S4. Correlation and significant values of network.
From	To	Correlation	Significant
Frasassi Cave	Acid mine drainage	0.842123	0.000588856
Santa Barbara Basin S1 475m	Heshang Cave	0.844919	0.000541205
Santa Barbara Basin S2 250m	Heshang Cave	0.913591	3.27681e-05
Santa Barbara Basin S2 250m	Santa Barbara Basin S1 250m	0.848391	0.000486254
Santa Barbara Basin S2 250m	Santa Barbara Basin S1 475m	0.956265	1.17072e-06
Santa Barbara Basin S2 475m	Heshang Cave	0.934382	8.57573e-06
Santa Barbara Basin S2 475m	Santa Barbara Basin S1 475m	0.941375	4.94018e-06
Santa Barbara Basin S2 475m	Santa Barbara Basin S2 250m	0.966305	3.23235e-07
MOOMZ2 lower	MOOMZ1 lower	0.951736	1.90165e-06
MOOMZ3 lower	MOOMZ1 lower	0.940619	5.26042e-06
MOOMZ3 lower	MOOMZ2 lower	0.940107	5.48646e-06
North central Pacific	Santa Barbara Basin S2 250m	0.826965	0.000906544
Bahamas Pigeon Creek lower	San Salvador soil	0.947496	2.87617e-06
Bahamas Graham’s Harbor	Heshang Cave	0.998428	7.53275e-14
Bahamas Graham’s Harbor	Santa Barbara Basin S1 475m	0.848302	0.000487601
Bahamas Graham’s Harbor	Santa Barbara Basin S2 250m	0.92253	1.92754e-05
Bahamas Graham’s Harbor	Santa Barbara Basin S2 475m	0.935334	7.98408e-06
Open ocean surface	Heshang Cave	0.916998	2.69551e-05
Open ocean surface	Santa Barbara Basin S2 250m	0.85086	0.00044989
Open ocean surface	Santa Barbara Basin S2 475m	0.847776	0.000495659
Open ocean surface	Bahamas Graham’s Harbor	0.923939	1.76276e-05
Estuary	North central Pacific	0.87501	0.000194059
Estuary	Bahamas Pigeon Creek upper	0.943375	4.16727e-06
Reef	Freshwater	0.886621	0.000121628
Hypersaline lagoon	Open ocean surface	0.892071	9.59778e-05
Freshwater site	Hot spring	0.999414	5.44099e-16
Marine site	Hot spring	0.856519	0.000374487
Marine site	Terrestial site	0.984405	7.07637e-09
Marine site	Freshwater site	0.872573	0.000212821
This study 5 cm	Dajiuhu Peatland	0.9363	7.41771e-06
This study 55 cm	Dajiuhu Peatland	0.95446	1.4287e-06
This study 55 cm	This study 5 cm	0.964373	4.25757e-07
This study 105 cm	This study 5 cm	0.868682	0.00024568

## Sheet: Table S5
Table S5. Parameter values of network.
Number of nodes	28
Number of edges	33
Positive edges	33
Negative edges	0
Average degree	2.35714
Average path length	1.70443
Network diameter	4.38828
Network density	0.0873016
Clustering coefficient	0.695122
Average clustering coefficient	0.729132
Average weighted degree	2.1523
Modularity	0.678817

## Sheet: Table S6
Table S6. Original sequencing reads of this study in the Dajiuhu Peatland.
>PZK5s9h
------------------------------TCGCCGGTCTGGGACACTGCCATCACCGGTGTGGGACACATCGGAGATGGTCGAGCCGCAGATGCTGGGCGGGCGGCCGACTGGCTGCTGGCGCGCGAGGTGCGGCGCC---AGGGCGACTGGAGCTTGAAGCGCCCGGGCACCGAACCCTCCGGCTGGGCCTTCGAATACGCGAACGAATTCTATCCCGATATCGACGACACCGCGATGGTGATGCTGGCCCTC
>PZK5s8h
TCGCCGGTGTGGGACACTGCCATCACCGCGCATGGGACACCGGCGA----TGCGCG---AGCCGATGGAACACGCGG--------------CGGTCACGCGCGGACTCGACTGGCTCGTGCCGCTGCAGATTCTCGATGTGCGCGGCGACTGGATTTCGCGGCGACCGAACGTGCGTCCCAGCGGCTGGGTCTTCGAGTTCGAAAACAAATGGAACCCGGACGTGGACGACACGGCGATGGTGCTGCTGGCCTTGCGTCTGATT------------------C---CGACCCGCGACCCCGCCCGGCGTGACGCCGCCTTCCAGCGCGGGCTCCAGTGGATGCTCACCTTCCAGTGCCGGGACGGCGGGTGGGCCGCGTTC-GACAAGGACTGCACCAA…
>PZK5s85h
---------------------TCTCCGGTGTGGGATACGGCTCAGGTGCTTTCACCGGTGTGTGACTGTGGACTGCCGCGCAACGACGAGCGGCTCATGAAGGCCGCCGACTGGCTGCTTTCCAAGGAAATTCGCTACA---AGGGCGACTGGTCTCACAATGTGAAGGTCGAAGACCCTAGCTGCTGGTGCTTCTTCTTCAACAACGACCACCAGCCGGATGTGGACGACACTGGCGAGGTTCTTCTGGCGCTG
>PZK5s84h
---------------------TCGCCGGTGTGGGACACGGCGCAGGCTGTCTTTGCGCGGGGCACAGCAGGAGTGCCGGCGGACGATCCGCGCATGGAGAAGGCTGCCGACTGGATCCTGCCAAAGCAGGTGCGGACCA---AGGGCGACTGGGAGATGAAGGTGAAGAAGGGCCAGCCGGGTGGATGGTATTTCGAGTTCAACAACGAGTTTTATCCTGATGTGGACGACAGCGCGCAGGTGTTTCTTGGGCTG
>PZK5s83h
TCCCCCGTCTGGGACACTGCACTCGCAAGCCACGCTCTGATGGAGAGCGCCGGACATCAGCCCGAGGCGGGACACGGAGCGAATGCGGCACCGGTCGCCAAAGCGCTCGCCTGGCTGAAGCCGCTGCAGGTGCTTGACGTCGTCGGCGACTGGGGCATGGCGCGGCCCGATGCCCCGCCCGGCGGCTGGGCCTTCCAATACGCCAACCCGCATTATCCCGATCTCGACGACACGGCCGTCGTCGTGCTCGCCATGGACCGGGCCACCAAAACCTTGCCCCTGATCGCTGTCGCCGCAGAGACCGAATATGCGGCCGCCATCGAACGGGCGCGGCTATGGGTCGAAGGCATGCAGAGCCGGAATGGCGGCTTTGGCGCATTC-GACGCCGACAATGACCG…
>PZK5s82h
---------------------TCTCCGGTGTGGGATACGGCTCAGGTGCTTTCACCGGTGTGTGACCTGGGGTTGCCGCGTAACGATCCGCGGATGGTGCGGGCGGCCGACTGGCTGCTGGCGCGCGAGGTGCGGCGCC---AGGGCGACTGGAGCTTGAAGCGCCCGGGCACCGAACCCTCCGGCTGGGCCTTCGAATACGCGAACGAATTCTATCCCGATATCGACGACACCGCGATGGTGATGCTGGCCCTC
>PZK5s81h
---------------------TCGCCGGTGTGGGACACGTTGCTCGCGCTGCTCGCGATGCAGGACTGCGAGCGCGAGC---AGGGCGCCGGTATGACGCGCGCCGGCGACTGGCTGATCAGCAAGGAGGTCCGCCGCA---AAGGCGACTGGTCCGTCAAGCGGCCCGACACCGAACCCTCCGGCTGGGCCTTCGAATTCGCCAACGAGTTCTATCCCGATATCGACGACACGGCCATGGTCCTGCTGGCGCTG
>PZK5s80h
---------------------TCGCCGGTGTGGGACACGGCGCAGGCTGTCTTTCCGCTGGGGGACACCGGCGTGTCGCGCAACGATCCTCGGTTGCAGAAGGCTGCCGACTGGCTGCTTTCAAAGGAAGTGCGCCACA---AGGGCGATTGGGCCATGAAGGTGCCCAACACCGAGCCGGGTGGATGGTATTTCGAGTTCAACAACGAGTTTTATCCTGATGTGGACGACACGGCGCAGGTGTTGCTTGCGCTG
>PZK5s7h
------------------------------TCGCCGGTCTGGGACACTGCCATCACCGGTGTGGGACACATCGGAGATGGTCGAGCCGCAGATGCTGGGAACACGGCGGACTGGCTGATTTCGAAAGAAGTGCGGCGCA---AGGGCGACTGGTCGGTGAAGCGGCCCAAGGTGGAGCCCTCCGGCTGGTATTTCGAATTGGCCAACGAGTTTTATCCCGACATCGACGATACGGCGCAAGTCCTGTTGGGACTG
>PZK5s79h
---------------------TCGCCGGTGTGGGACACGTTGCTCGCGCTGCTCGCGATGCAGGACTGCGAGCGCGAGC---AGGGCCCGGCCGTCGAAAAGGCGGTGCAATGGGTGCTCGACCGCCAGGTTCTGGTGC---CGGGCGACTGGTCTCAGAAGCTGCCGCACGTCAAGCCGGGCGGCTGGGCCTTCGAATATGCCAACAATTTCTACCCCGACGTCGACGACACCGCCGTCGCGCCGATCGCCCTG
>PZK5s78h
TCGCCGGTGTGGGACACTGCCATCACCGCGCATGGGACACCGGCGA----TGCGCG---AGCCGATGGAACACGCGG--------------CGGTCACGCGCGGACTCGACTGGCTCGTGCCGCTGCAGATTCTCGATGTGCGCGGCGACTGGATTTCGCGGCGACCGAACGTGCGTCCCGGCGGCTGGGCGTTCCAGTATGCGAACCCGCACTACCCCGATGTCGACGACACGGCGGTCGTCGCCATGGCCATGGACCGCGCC-----------------CAGCGCCTGCACGGCG-ATACCCGCTACGACGCCGCGATCGACCGCGATTGCGAGTGGGTCATCGGCATGCAGAGCAGCAACGGCGGCTGGGGCGCGTTC-GAACCCGAAAACACCCA…
>PZK5s76h
------------------------------TCGCCGGTCTGGGACACTGCCATCACCGGTGTGGGACACATCGGAGATGGTCGAGCCGCAGATGTGACCGCCGCCGCCGACTGGCTGATCGCCAAGGAGATCCGCCGCA---AGGGCGACTGGAGCGTGAAGCGCCCCGACCTGGAACCCTCCGGCTGGGCGTTCGAGTTTGAGAACGAGCACTACCCCGACATAGACGACACGGCGATGGTGCTGCTGGGCTTG
>PZK5s75h
------------------------------TCGCCGGTCTGGGACACTGCCATCACCGGTGTGGGACACATCGGAGATGGTCGAGCCGCCCGCATGACGCGCGCCGCCGACTGGCTCATCAGCAAGGAGGTCCGCCGCA---AGGGCGACTGGTCCGTCAAGCGGCCCGACACCGAACCCTCCGGCTGGGCCTTCGAATTCGCCAACGAGTTCTACCCCGATATCGACGACACCGCCATGGTGCTGCTGGCGCTG
>PZK5s74h
---------------------TCTCCGGTGTGGGATACGGCTCAGGTGCTTTCACCGGTGTGTGACTGTGGACTGCCGCGCAACGACGAGCGGCTCATGAAGGCCGCCGACTGGCTGCTTTCCAAGGAAATTCGCTACA---AGGGCGACTGGTCTCACAATGTGAAGGTCGAAGACCCTAGCTGCTGGTGCTTCTTCTTCAACAACGACCACCAGCCGGATGTGGACGACACTGGCGAGGTTCTTCTGGCGCTG
>PZK5s72h
TCGCCGGTCTGGGACACTGCCATCACCGCGTGTGGGACA-CTGGAG------TCGGCGGCGAAAGGCGGTATCGCTT--------------CGGTCAAAAACGGACTGGATTGGCTTGTGCCCAAACAGGTGCTCGATGTGCGCGGCGACTGGATCGCGCGCCGGCCCGACGTGGAGCCCGGCGGTTGGGCGTTTGAATTCCGCAACGACCACTATCCCGACGTGGACGACACCGCCGTCGTCGCCATGGCGATGGACCGCGAA------------------CAGAATCTCTCCGGCCACAAAAGCTACGATCCCGCTTTGGCGCGTGCGCGCGAATGGATCGTCGGTATGCAAAGCGAGAACGGGGCCTGGGGCGCGTTC-GATGCCGACAACGAATA…
>PZK5s71h
TCGCCGGTCTGGGACACTGCCATCACCGCGCATTCCGTGCTGGGAC------ACC-GCGATCCCAAGGTCCACGAAG--------------CTGTGGCCAAAGGGCTGGAATGGCTGAAGCCGCTGCAAGTGCTCGATGTCAAAGGCGATTGGGCGGAAGAAAAGCCGAACGTGCGGCCGGGTGGCTGGGCCTTCCAATACCGCAACGATTACTATCCCGATCTTGATGATACTGCCGTGGTGGTGATGGCACTGGACCGCGCT------------------CAAAGAACGAAGGCGAAAACCGATTACAGCCAAGCCATCGCGCGCGGCCGCGAATGGGTGGAAGGGCTGCAGAGCAAGAACGGCGGCTGGGGGGCTTTC-GATGCCGATAACAGCTA…
>PZK5s70h
---------------------------TCGCCAGTGTGGGACACCGCGTTGCTCACGAACGCTCTGGTCGAAGCAGAGGGTCAAGATCATCCGGCGCTCCAAAAGGCGGGCCGATATCTCATGTCCAGGCAAACCAAGACCGTGGGCGACTGGATTATCTCCTCGCCGAACGCGGAACCGGGCGGCTGGGCATTCGAGTTCGAGAACGACCACTATCCGGACATCGACGACACGGCGATGGTCCTGCTCGGCCTG
>PZK5s6h
------------------------------TCGCCGGTCTGGGACACTGCCATCACCGGTGTGGGACACATCGGAGATGGTCGAGCCGCAGATGCTGGGAACACGGCGGACTGGCTGATTTCGAAAGAAGTGCGGCGCA---AGGGCGACTGGTCGGTGAAGCGGCCCAAGGTGGAACCCTCCGGCTGGGCGTTCGAGTTCGCCAACGAGTTCTACCCCGACATCGACGACACGGCCATGGTGCTGCTGGCCCTG
>PZK5s69h
---------------------TCGCCGGTGTGGGACACGTTGCTCGCGCTGCTCGCGATGCAGGACTGCGAGCGCGAGC---AGGGCCCGGCCGTCGAAAAGGCGGTGCAATGGGTGCTCGACCGCCAGGTTCTGGTGC---CGGGCGACTGGTCTCAGAAGCTGCCGCACGTCAAGCCGGGCGGCTGGGCCTTCGAATATGCCAACAATTTCTACCCCGACGTCGACGACACCGCCGTCGCGCCGATCGCCCTG
>PZK5s68h
---------------------TCGCCGGTTTGGGATACGGCGCAGGCGGTCTTTGCCTTGGGTGAGGCCGGCGCGGCACGAAACGACCCGCGCATGTTGAAGGCCGTGGATTGGATGCTCTCCAAAGAGGTCCGCCAAA---AGGGTGACTGGGCCGTGAAGGTGCCGAACACCGAACCCGGCGGCTGGTATTTTGAATTTAATAACGAGTTTTATCCCGATACCGACGACACAGCTCAGGTGCTAATGGCGCTG
>PZK5s67h
---------------------TCGCCGGTGTGGGACACGTTGCTCGCGCTGCTCGCGATGCAGGACTGCGAGCGCGAGC---AGGGCCCGGCCGTCGAAAAGGCGGTGCAATGGGTGCTCGACCGCCAGGTTCTGGTGC---CGGGCGACTGGTCTCAGAAGCTGCCGCACGTCAAGCCGGGCGGCTGGGCCTTCGAATATGCCAACAATTTCTACCCCGACGTCGACGACACCGCCGTCGCGCCGATCGCCCTG
>PZK5s5h
------------------------------TCGCCGGTCTGGGACACTGCCATCACCGGTGTGGGACACATCGGAGATGGTCGAGCCGCAGATGCTGGGAACACGGCGGACTGGCTGATTTCGAAAGAAGTGCGGCGCA---AGGGCGACTGGTCGGTGAAGCGGCCCAAGGTGGAGCCCTCCGGCTGGTATTTCGAATTGGCCAACGAGTTTTATCCCGACATCGACGATACGGCGCAAGTCCTGTTGGGACTG
>PZK5s4h
---------------------------TCGCCAGTGTGGGACACGGTGCTGCCCATGCTCGCCATTCACGATTGCGAGCGCGAGGATCATCCTGCGCTCCAAAAGGCGGGCCGGTATCTCATGTCCAGGCAAACCAAGGCCGTGGGCGACTGGATTATCTCCTCCCCGAACGCGGAACCGGGTGGGTGGTACTTCCAGTTTGCGAACGAATTGTACCCGGATGTCGACGATTCTGCCGTGGTCATCATGGCGCTT
>PZK5s3h
---------------------TCGCCGGTGTGGGACACGGCGCAGGCTGTCTTTGGGCTGGGACACGCCGGCGTGCGTCGCGACGATCCGCGTCTGCAGAAGGCCGTCGACTGGATGCTGGCAAAGGAGGTGCGCCACA---AGGGCGACTGGGCTATGAAGGTGAAGAACACGGAGCCCGGTGGCTGGTCTTTCGAGTTCAACAACGAGTTTTATCCTGACGTGGACGACACGGCGCAGGTGCTGCTGGCTCTG
>PZK5s2h
TCCCCCGTCTGGGACACTGCACTCGCAAGCCACGCTCTGATGGAGAGCGCCGGACATCAGCCCGAGGCGGGACACGGAGCGAATGCGGCACCGGTCGCCAAAGCGCTCGCCTGGCTGAAGCCGCTGCAGGTGCTTGACGTCGTCGGCGACTGGGGCATGGCGCGGCCCGATGCCCCGCCCGGCGGCTGGGCCTTCCAATACGCCAACCCGCATTATCCCGATCTCGACGACACGGCCGTCGTCGTGCTCGCCATGGACCGGGCCACCAAAACCTTGCCCCTGATCGCTGTCGCCGCAGAGACCGAATATGCGGCCGCCATCGAACGGGCGCGGCTATGGGTCGAAGGCATGCAGAGCCGGAATGGCGGCTTTGGCGCATTC-GACGCCGACAATGACCG…
>PZK5s1h
---------------------TCGCCGGTGTGGGACACGTTGCTCGCGCTGCTCGCGATGCAGGACTGCGAGCGCGAGC---AGGGCCCGGCCGTCGAGCGGGCGGCCGACTGGCTGCTGGCGCGCGAGGTGCGGCGCC---AGGGCGACTGGAGCTTGAAGCGCCCGGGCACCGAACCCTCCGGCTGGGCCTTCGAATACGCGAACGAATTCTATCCCGATATCGACGACACCGCGATGGTGATGCTGGCCCTC
>PZK5s12h
TCGCCGGTCTGGGACACTGCCATCACCGGCCACGCGCTG-TGGGAC------ACCCGCGATGCCGCGGCGGAAGCGG--------------CCGTCGCCAAGGGGCTGGAATGGCTGAAGCCGCTGCAAGTGCTGGACGTGAAAGGCGACTGGGCCGGGGAAAAACCCGGTGTGCGCCCTGGCGGCTGGGCCTTCCAGTACCGCAATGACCATTATCCCGATTTGGATGATACGGCCGTGGTGGTGATGGCGATGGACCGCGCC------------------CGCAGCGATCAGCCGAGCGCGGAATACAAGGACGCCATCGGGCGCGGCGCGGAATGGGTGGAAGGGCTGCAGAGCCGTGATGGCGGCTGGGGCGCCTTC-GATGCCGACAACAGCTA…
>PZK5s11h
------------------------------TCGCCGGTCTGGGACACTGCCATCACCGGTGTGGGACACATCGGAGATGGTCGAGCCGCAGATGCTGGGAACACGGCGGACTGGCTGATTTCGAAAGAAGTGCGGCGCA---AGGGCGACTGGTCGGTGAAGCGGCCCAAGGTGGAGCCCTCCGGCTGGTATTTCGAATTGGCCAACGAGTTTTATCCCGACATCGACGATACGGCGCAAGTCCTGTTGGGACTG
>PZK5s10h
---------------------TCGCCGGTGTGGGACACGGCGCAGGCTGTCTTTCCGCTGGGGGACACCGGCGTGTCGCGCAACGATCCTCGGTTGCAGAAGGCTGCCGACTGGCTGCTTTCAAAGGAAGTGCGCCACA---AGGGCGATTGGGCCATGAAGGTGCCCAACACCGAGCCGGGTGGATGGTATTTCGAGTTCAACAACGAGTTTTATCCTGATGTGGACGACACGGCGCAGGTGTTGCTTGCGCTG
>fPZK5s77
----------------------------------------------------------------------------------------------------------------------------------------------------------CTGCGAAAGCCCTGTTTTCGCAGCAGGCGCCGGAAGGTTTCTGGTGCGGTGAGCTGACTGCCGACAGCACGCTGGAATCCGACTACATCCTGCTGCAACTG
>fPZK5s73
---------------------------------------------------------------------------------------------------------------------------------------------------------------------------------------------------------------------------------------------------------------
>fPZK5s13
------------------------------------------------------------------------------------------------------------------------------------------------------------------------------------------------------------------------------------------GATTACATCCTCTTCCAGTTG
>PZK25s89h
-------------------------TCTCCGGTGTGGGATACGGCTCAGGTGCTTTCACCGGTGTGTGACTGTGGACTGCCGCGCAACGACGAGCGGCTCATGAAGGCCGCCGAC-TGGCTGCTTTCCAAGGAAATTCGCTACAAGGGCGACTGGTCTCACAATG--TGAAGGTCGAAGACCCTAGCTGCTGGTGCTTCTTCTTCAACAACGACCACCAGCCGGATGTGGACGACACTGGCGAGGTTCTTCTGGC
>PZK25s88h
-------------------------TCGCCGGTTTGGGATACGGCGCAGGCGGTCTTTGCCTTGGGTGAGGCCGGCGCGGCACGAAACGACCCGCGCATGTTGAAGGCCGTGGAT-TGGATGCTCTCCAAAGAGGTCCGCCAAAAGGGTGACTGGGCCGTGAAGG--TGCCGAACACCGAACCCGGCGGCTGGTATTTTGAATTTAATAACGAGTTTTATCCCGATACCGACGACACAGCTCAGGTGCTAATGGC
>PZK25s87h
-------------------------TCTCCGGTGTGGGATACGGCTCAGGTGCTTTCACCGGTGTGTGACCTGGGGTTGCCGCGTAACGATCCGCGGATGGTGAAGGCGGCGGAT-TGGCTTCTGTCGAAGGAAGTCCGGGAGAAGGGCGACTGGTCGCACACGG--TGACGAATACGCATCCAAGCGGATGGTGCTTCTTCTTCAACAACGAGCATCAGCCGGATGTCGACGATACGGCGGAGGTTTTGCTGGC
>PZK25s41h
--------------------TCTCCGATCTGGGACACGGCTCTGCTCATCAATGCTCTGCTCGAGGCCGAGTACGAGGATCATCCTGCGCTCCAAAAGGCGGGCCGGTATCTCATGTCCAGGCAAACCAAGGCCGTGGGCGACTGGATTATCTCCTCCCCGAACG--CGGAACCGGGTGGGTGGTACTTCCAGTTTGCGAACGAACTGTACCCGGATGTCGACGATTCTGCCGTGGTCATCATGGCGCTTGCACC
>PZK25s40h
--TCGCCGGTCTGGGACACTGCCATCAC--------CGGTGTGGGACA-------------CATCGGAGATGGTCGAGC---------CGCAGATGCTGGGAGGGCGGCCGATTGGCTGCTGGCCGAAGAGGTCCGGC---GCAAGAGCGATTGGTCCGTAAAGC--GGCCCCACACCGAGCCTTCCGGATGGGGCTTCTTTTACCGCAACGAGCACTATCCGGATATCGACGACACCGCCATGGTGGTGCTGGC
>PZK25s38h
-------------------------TCGCCGGTGTGGGACACGGCGCAGGCTGTCTTTGCGCGGGGCACAGCGGGCGTGCCGAGCGACGACCCGCGCATGCAGAAGGCGGCAAAC-TGGCTGCTGTCAAAGGATGTGCGGCACAAGGGAGATTGGGCGATGAAGG--TGCCCAACACCCAACCCGGTGGCTGGTATTTCGAATTCAACAACGAGTTTTATCCTGACGTGGACGATACCGCGCAGGTGCTGCTGGC
>PZK25s37h
--TCGCCGGTCTGGGACACTGCCATCACCGCGCATTCCGTGCTGGGAC-------------ACC-GCGATCCCAAGGTC-------CACGAAGCTGTGGCCAAAGGGCTGGAATGGCTGAAGCCGCTGCAAGTGCTCGATGTCAAAGGCGATTGGGCGGAAGAAA--AGCCGAACGTGCGGCCGGGTGGCTGGGCCTTCCAATACCGCAACGATTACTATCCCGATCTTGATGATACTGCCGTGGTGGTGATGGC
>PZK25s36h
-------------------------TCGCCGGTGTGGGACACGGCGCAGGCTGTCTTTCCGCTGGGGGACACCGGCGTGTCGCGCAACGATCCTCGGTTGCAGAAGGCTGCCGAC-TGGCTGCTTTCAAAGGAAGTGCGCCACAAGGGCGATTGGGCCATGAAGG--TGCCCAACACCGAGCCGGGTGGATGGTATTTCGAGTTCAACAACGAGTTTTATCCTGATGTGGACGACACGGCGCAGGTGTTGCTTGC
>PZK25s35h
-------------------------TCGCCGGTGTGGGACACGGCGATCGTCACCATGTGCCTGCGTGAATCCGGCATGTCCGAGGATCATCCGGCCCTTAAGCAGGCCGCCGGCTGGCTGATGGGCAAAGAGATTCGCTTCCGCGGCGACTGGCAATACAAGAACCCGGCCAAGGTCGAGCCGAGCGGCTGGGTATTTGAGTTCGCCAACAAGTGGAACCCGGACGTGGACGACACGGCCATGGTGCTGCTGGC
>PZK25s34h
-------------------------TCTCCGGTGTGGGATACGGCTCAGGTGCTTTCACCGGTGTGTGACCGTGGCCTGTCGCGGACCGATCCTCGCCTGCTGAAGGCGGCCGAC-TGGCTGCTTTCAAAGGAGATTCGCTACAAGGGCGACTGGTCGCACAACG--TGAAGGATGTGGACGCCAGTTGTTGGTGCTTTTTCTTCAACAACGACCATCAGCCGGACGTCGACGATACCGGCGAGGTCCTTCTGGC
>PZK25s33h
--TCGCCGGTCTGGGACACTGCCATCACCGCGCATTCCGTGCTGGGAC-------------ACC-GCGATCCCAAGGTC-------CACGAAGCTGTGGCCAAAGGGCTGGAATGGCTGAAGCCGCTGCAAGTGCTCGATGTCAAAGGCGATTGGGCGGAAGAAA--AGCCGAACGTGCGGCCGGGTGGCTGGGCCTTCCAATACCGCAACGATTACTATCCCGATCTTGATGATACTGCCGTGGTGGTGATGGC
>PZK25s31h
-------------------------TCTCCGGTGTGGGATACGGCTCAGGTGCTTTCACCGGTGTGTGACTGCGGGCTGGCGCGCAACGACCCACGCATGGTGAAGGGCGCGGAG-TGGTTGCTGTCGAAGGAGGTCCGCCGCAAAGGCGACTGGTCCGTCAAGC--GGCCCGACACCGAACCCTCCGGCTGGGCCTTCGAATTCGCCAACGAGTTTTATCCCGATATCGACGATACCGCCATGGTGCTGCTGGC
>PZK25s30h
-------------------------TCGCCGGTGTGGGACACGGCGCAGGCTGTCTTTCCGCTGGGGGACACTGGCGTGCCGAGCGACGACCCGCGCATGCAGAAGGCGGCAGAC-TGGCTGCTGTCAAAGGAGGTGCGGCACAAGGGAGATTGGGCGATGAAGG--TGCCCAACACCGAACCCGGTGGCTGGTATTTCGAATTCTACAACGAGTTTTATCCTGACGTGGACGATACCGCGCAGGTGCTGCTGGC
>PZK25s29h
-------------------------TCTCCGGTGTGGGATACGGCTCAGGTGCTTTCACCGGTGTGTGACTGCGGGCTGGCGCGCAACGACCCACGCATGGTGAAGGGCGCGGAG-TGGTTGCTGTCGAAGGAGATTACGCACAAAGGCGACTGGTCTCACAACG--TGAAGATCGAGAACGCGAGCTCGTGGTGCTTCTTCTACAACAACGATCACCAGCCGGATTGCGACGACACGGCCGAGGTGCTACTGGC
>PZK25s28h
--TCGCCGGTCTGGGACACTGCCATCAC--------CGGTGTGGGACA-------------CATCGGAGATGGTCGAGC---------CGCAGATGCTGGGAACACGGCGGACTGGCTGATTTCGAAAGAAGTGCGGC---GCAAGGGCGACTGGTCGGTCAAGC--GGCCCGACACCGAACCCTCCGGCTGGGCCTTCGAATTCGCCAACGAGTTCTATCCCGATATCGACGACACCGCCATGGTGCTGCTGGC
>PZK25s27h
-------------------------TCTCCGGTGTGGGATACGGCTCAGGTGCTTTCACCGGTGTGTGACCATGGATTGCCGCGTACCGATCCGCGCCTGGTGAAGGCTGCGGAGTGGGTTCTCGACCGTGAAATTCGGTTTCGTGGCGATTGGAAATACAAAAATCCCGCCAAGGTCGAGCCGAGCGGCTGGGTTTTCGAGTTCAACAACAAGTGGAATCCGGACGTCGACGACACGGCGATGGTGCTGCTGGC
>PZK25s25h
--TCGCCGGTCTGGGACACTGCCATCACCGGCCACGCGCTG-TGGGAC-------------ACCCGCGATGCCGCGGCG-------GAAGCGGCCGTCGCCAAGGCGGCAGATTGGCTGCTTTCGAACGAGGTCCGGC---GCAAGGCCGATTGGTCCGTCAAGC--GGCCCCACACCGAGCCTTCCGGATGGGGTTTTTTTTACCGCAACGAGCACTATCCGGATATCGACGACACCGCCATGGTGATGCTGGC
>PZK25s24h
--TCGCCGGTGTGGGACACGTTGCTCGCGCTGCTCGCGATGCAGGACT-----------G----CGAGCGCGAGCAGGG--------C-CCGGCCGTCGAAAAGGCGGTGCAATGGGTGCTCGACCGCCAGGTTCTGG---TGCCGGGCGACTGGTCTCAGAAGC--TGCCGCACGTCAAGCCGGGCGGCTGGGCCTTCGAATATGCCAACAATTTCTACCCCGACGTCGACGACACCGCCGTCGCGCCGATCGC
>PZK25s23h
-------------------------TCGCCGGTGTGGGACACGGCGCAGGCTGTCTTTGCGCCGGGGGGGGCCAGCGTGCCGCGCGACGATCCCCGGCTGCAGAAGGCAGCCGAC-TGGATGCTGTCAAAGGAAGTGCGCCACAAGGGCGACTGGGCGATGAAGG--TGCCCAAGACCGAGGCGGGCGGATGGTGCTTTGAATACGCCAACGACTTTTATCCCGATTGCGACGACACGGCGATGGTGCTCATGGC
>PZK25s22h
-------------------------TCGCCGGTGTGGGACACGGCGCAGGCTGTCTTTACGCGGGGCGGGACACGAGTGCCGAGCGACGATCCGCGCATGCAGAAGGCGGCAGAC-TGGCTGCTGTCAAAGGAGGTGCGGCACAAGGGAGATTGGGCGATGAAGG--TGCCCAACACCGAACCCGGTGGCTGGTATTTCGAATTCAACAACGAGTTTTATCCTGACGTGGACGATACCGCGCAGGTGCTGCTGGC
>PZK25s21h
--------------------TCTCCGATCTGGGACACGGCTCTGCTCATCAATGCTCTGCTCGAGGCCGAGTACGAAGATTATCCTGCGCTCCAAAAGGCGGGCCGATATCTCATGTCCAGGCAAACCACAGCCGTGGGCGACTGGGTTATCTCCTCGCCGAACG--CGGAACCGGGTGGGTGGTATTTCCAGTTTGCGAACGAATTGTACCCGGATGTCGACGATTCTGCCGTGGTCATCATGGCGCTTGCTCC
>PZK25s20h
--TCGCCGGTGTGGGACACTGCCATCACGGCGCACGCGCTGCTCGATA----TGGG-AC--ACCCGAAGGCGCGCGCGG--------CGGTATCG--CGC----GGACTGGACTGGCTCGTGCCGCTGCAGATTCTCGATGTGCGCGGCGACTGGATCTCGCGCC--GGCCGAATGTGCGGCCTGGCGGCTGGGCGTTCCAGTTTGCGAACCCGCATTATCCGGACGTCGACGACACCGCCGTTGTCGCCATGGC
>PZK25s19h
--TCGCCGGTCTGGGACACTGCCATCACCGGCCACGCGCTG-TGGGAC-------------ACCCGCGATGCCGCGGCG-------GAAGCGGCCGTCGCCAAGGGGCTGGAATGGCTGAAGCCGCTGCAAGTGCTGGACGTGAAAGGCGACTGGGCCGGGGAAA--AACCCGGGAACGAGCTCGTGACCACGCGCTCGGGCTCCAGCATGCCGACGGATGGTGGCA-GGGCGAGCTCGAGACCAACGTGACCAT
>PZK25s18h
--TCGCCGGTGTGGGACACTGCCATCACCGCGCATGGGACACCGGCGA----TGCGCG---AGCCGATGGAACACGCGG--------CGGTCACG--CGC----GGACTCGACTGGCTCGTGCCGCTGCAGATTCTCGATGTGCGCGGCGACTGGATTTCGCGGC--GACCGAACGTGCGTCCCGGCGGCTGGGCGTTCCAGTATGCGAACGAGCACTATCCGGATATCGACGACACCGCCATGGTAATGCTCGC
>PZK25s17h
--------------------TCTCCGATCTGGGACACGGCTCTGCTCATCAATGCTCTGCTCGAGGCCGAGTACGAAGATTATCCTGCGCTCCAAAAGGCGGGCCGATATCTCATGTCCAGGCAAACCACAGCCGTGGGCGACTGGGTTATCTCCTCGCCGAACG--CGGAACCGGGTGGGTGGTATTTCCAGTTTGCGAACGAATTGTACCCGGATGTCGACGATTCTGCCGTGGTCATCATGGCGCTTGCTCC
>PZK25s16h
--TCGCCGGTCTGGGACACTGCCATCACCGCGCATTCCGTGCTGGGAC-------------ACC-GCGATCCCAAGGTC-------CACGAAGCTGTGGCCAAAGGGCTGGAATGGCTGAAGCCGCTGCAAGTGCTCGTTTCCGCGGCGACTGGAAATACAAAAACCCGGCCAAAGTCGAGCCGAGCGGTTGGGTCTTCGAGTTCAACAACAAGTGGAATCCCGACGTGGACGACACGGCGATGGTCCTGCTCGC
>PZK25s15h
-------------------------TCGCCGGTGTGGGACACGGCGCAGGCTGTCTTTGCGCGGGGCACAGCGGGCGTGCCGAGCGACGACCCGCGCATGCAGAAGGCGGCAAAC-TGGCTGCTGTCAAAGGATGTCCGCCGCAAGGGCGACTGGTCCGTCAAGC--GGCCCGACACCGAACCCTCCGGCTGGGCCTTCGAATTCGCCAACGAGTTTTATCCCGATATCGACGACACCGCCATGGTGCTGCTGGC
>PZK25s14h
--TCGCCGGTCTGGGACACTGCCATCACCGCGCATTCCGTGCTGGGAC-------------ACC-GCGATCCCAAGGTC-------CACGAAGCTGTGGCCAAAGGGCTGGAATGGCTGAAGCCGCTGCAAGTGCTCGATGTCAAAGGCGATTGGGCGGAAGAAA--AGCCGAACGTGCGGCCGGGCGGCTGGGTCTTCGAGTTCCAAAACAAATGGAACCCGGACGTGGACGACACGGCGATGGTGCTCCTGGC
>hPZK25s42
--------------------------------------------------------------------------------------------------------------------------------------------------------------------------------------------------------------------------CCAAGGGCCAGGGCAACAGCACTCCTTCGCAGACGGC
>hPZK25s39
--------GCATGGAGCCGTGCCTGTCGCCGGTTTGGGACTCCGCCATTGTCGCCATCGCCCTGCACGAATCCGGCCTGTCCAGTGACCATCCCGCCCTGGT---------------------------------------------------------------------------------------------------------------------------------------------------------
>hPZK25s32
---------------------------------------------------------------------------------------------------------------------------------------------------------------------------------------------------------------------------------------------------------------
>hPZK25s26
---------------------------------------------------------------------------------------------------------------------------------------------------------CTCTTCCCAAGCCCTGCTCTC---CCAGCAGGCGCCCGACGGTTTCTGGTGCGGCGAGTTGACCGCCGACGCCACGCTCGAATCCGACTACATCCTGCTGCA
>PZK55s86/
------TCGCCGGTTTGGGATACGGCGCAGGCGGTCTTTGCCTTGGGTGAGGCCGGCGCGGCACGAAACGACCCGCGCATGTTGAAGGCCGTGGATTGGATGCTCTCCAAAGAGGTCCGCCAAAAGGGTGACTGGGCCGTGAAGGTGCCGAACACCGAACCCGGCGGCTGGTATTTTGAATTTAATAACGAGTTTTATCCCGATACCGACGACACAGCTCAGGTGCTAATGGCGCTGACCAAGGTAGATAATCCC
>PZK55s57/
CCGCCGGTCTGGGACACTGCCATCACCGG-TGTGGGACACATCGGA------------------GATGGTCGAGCC-----------GCCCGCATGACGCGCGCCGCCGACTGGCTCATCAGCAAGGAGGTCCGCC---GCAAAGGCGACTGGTCCGTCAAGCGGCCCGACACCGAACCCTCCGGCTGGGCCTTCGAATTCGCCAACGAGTTCTATCCCGATATCGACGACACCGCCATGGTGCTGCTGGCGCTGC-TCCACGCCA---------------AGGCGTCCAATCCCACGGCTCA-------AGCCGCCGCCGAGCGCCGGGCCATCAACTGGGTGCGCGGCATGCAGAACGTAGACGGCGGCTGGGCCAGCTTCGACCGGGACAACGACA…
>PZK55s56/
CCGCCGGTGTGGGACACGGCGCAGGCTGTCTTTCCGCTGGGGGACA---------------CTGGCGTGTCACGCAA------CGATCCGCGGCTGCCGAAGGCCGCCGACTGGCTGCTCTCAAAGGAAGTGCGGC---ACAAGGGCGACTGGGCTATGAAGGTGCGCAATGCCGAGCCCGGCGGCTGGTACTTCGAGTTCAACAACGAGTTTTATCCCGACACTGACGACACGGCGCAGGTACTGCTGGCGCTCAGCAAGGTCGA---------------CAATCCCCGCGAGCGCTATCA--------GCACCAGGTGGCGCAGCGCGCCGTCGAATGGGAATTCGCCATGCAGTGCCACAACGGCGGCTGGGGCAGCTTCGACAAAGACAACACCA…
>PZK55s55/
TCGCCGGTTTGGGACACCGGCATCGGCGCCTACGCGCTGGCCCAGA------------------GCGGCGCGCACCA---------CGCGGCGGTCGGGCGGGCGGCCGATTGGCTGCTGGCGAACGAGGTCCGGC---GCAAGGGCGATTGGTCCGTAAAGCGGCCCCACACCGAGCCTTCCGGATGGGGCTTTTTTTACCGCAACGAGCACTATCCGGATATCGACGACACCGCCATGGTGATGCTGGCGCTGA-TGCACGCGC---------------GGAGCGCGAACCAGACAGCGCA-------GCGGGAAGTCGAGCGACGGGCCGTCGAGTGGCTCCTGGACATGCAGTCGTCGGACGGCGGTTGGGGGGCTTTCGACGTCGACAACAACT…
>PZK55s54/
CCGCCGGTCTGGGACACTGCCATCACCGG-TGTGGGACACATCGGA------------------GATGGTCGAGCC-----------GCCGGCATGACCCGCGCCGCCGACTGGCTCATCAGCAAGGAGGTCCGCC---GCAAAGGCGACTGGTCTGTCAAGCGGCCCGATACCGAACCCTCCGGCTGGGCCTTCGAATTCGCCAACGAGTTCTATCCCGATATCGACGACACCGCCATGGTGCTGCTGGCGCTGC-TTCACGCCA---------------AGGCTTCCAATCCCGCGGCCCA-------GGCCGCCGCCGAGCGCCGGGCCATCAACTGGCTGCTCGCCATGCAATCGGGCGACGGCGGCTGGGCGGCATTCGACGTCGATAACGATT…
>PZK55s53/
CCGCCGGTCTGGGACACTGCCATCACCGG-TGTGGGACACATCGGA------------------GATGGTCGAGCC-----------GCCCGCATGACGCGCGCCGCCGACTGGCTCATCAGCAAGGAGGTCCGCC---GCAAAGGCGACTGGTCCGTCAAGCGGCCCGACACCGAACCCTCCGGCTGGGCCTTCGAATTCGCCAACGAGTTCTATCCCGATATCGACGACACCGCCATGGTGCTGCTGGCGCTGC-TCCACGCCA---------------AGGCGTCCAATCCCACGGCTCA-------AGCCGCCGCCGAGCGCCGGGCCATCAACTGGGTGCGCGGCATGCAGAACGTAGACGGCGGCTGGGCCAGCTTCGACCGGGACAACGACA…
>PZK55s52/
CCGCCGGTCTGGGACACTGCCATCACCGG-TGTGGGACACATCGGA------------------GATGGTCGAGCC-----------GCAGATGTGGCGAAGACCGCGGACTGGCTGCTGGCTAAAGAGGTGCGGC---GGCGGGGTGACTGGTCGGTGAAGAGGCCCCGGACGGAGCCTTCCGGCTGGTACTTCGAGTTTGCCAACGAGTTTTATCCCGACATCGACGACACTGCCATGGTGCTGCTGAGCCTGA-TGCACGCGC---------------GGAGCGCGAACCAGACAGCGCA-------GCGGGAAGTCGAGCGACGGGCCGTCGAGTGGCTCCTGGACATGCAGTCGTCGGACGGCGGTTGGGGGGCTTTCGACGTCGACAACAACT…
>PZK55s51NOT_FOUND
C--------------------------------------------------------------------------------------------------------------------------------------------------------------------------------------------------------------------------------------------------------------------------------------------------------------------------------------------------------------------------------------------------------------…
>PZK55s50/
ACGCCAGTGTGGGACACGGTGCTGCCCATGCTCGCCATTCACGATT---------------GCGAGCGCGAGGATCA---------TCCTGCGCTCCAAAAGGCGGGCCGGTATCTCATGTCCAGGCAAACCAAGG---CCGTGGGCGACTGGATTATCTCCTCCCCGAACGCGGAACCGGGTGGGTGGTACTTCCAGTTTGCGAACGAGCACTATCCGGATATCGACGACACCGCCATGGTAATGCTCGCGCTGGCACCAAATAG--------------AAGATCCCGGGTCAGGAGGGCGAGCGGAACGAGTGGCGCCATTCGTCGCGGGATGCGATGGGTCTTGGCTATGCAGGGATCCGACGGCGGCTGGGGCGCCTACGACAAAGACAACAACC…
>PZK55s49/
GCGCCGGTCTGGGACACTGCCATCACCGG-TGTGGGACACATCGGA------------------GATGGTCGAGCC-----------GCCCGCATGACGCGCGCCGCCGACTGGCTCATCAGCAAGGAGGTCCGCC---GCAAAGGCGACTGGTCCGTCAAGCGGCCCGACACCGAACCCTCCGGCTGGGCCTTCGAATTCGCCAACGAGTTCTATCCCGATATCGACGACACCGCCATGGTGCTGCTGGCGCTGC-TCCACGCCA---------------AGGCGTCCAATCCCACGGCTCA-------AGCCGCCGCCGAGCGCCGGGCCATCAACTGGCTGCTGGCCATGCAATCGGGCGACGGCGGCTGGGCGGCCTTCGACGTGGATAACGATT…
>PZK55s48/
GCGCCGGTCTGGGACACTGCCATCACCGG-TGTGGGACACATCGGA------------------GATGGTCGAGCC-----------GCCCGCATGACGCGCGCCGCCGACTGGCTCATCAGCAAGGAGGTCCGCC---GCAAAGGCGACTGGTCCGTCAAGCGGCCCGACACCGAACCCTCCGGCTGGGCCTTCGAATTCGCCAACGAGTTCTATCCCGATATCGACGACACCGCCATGGTGCTGCTGGCGTTGC-TTCACGCCA---------------AGGCGTCGAACCCCGCGGCCCA-------GGCCGCCGCCGAGCGGCGGGCCATCAACTGGCTGCTCGCCATGCAATCGGGCGACGGCGGCTGGGCGGCCTTCGACGTGGATAACGATT…
>PZK55s47NOT_FOUND
C----------------------------------------------------------------------------------------------------------------------------------------------TGTCGATTGGTTGCTGCGGCGACAGGACGCCG---CGGGGTGGTGGTGCGGCGAGCTCGA-AACGAACGTGACGATGACG--GCCGAACACGTGCTCTTGCTG---------------------------------------------------------------------------------------------------------------------------------------------------------…
>PZK55s46/
ACGCCGGTGTGGGACACGGCGCAGGCTGTCTTTCCGCTGGGGGACA---------------CTGGCGTGTCACGCAA------CGATCCGCGGCTGCCGAAGGCCGCCGACTGGCTGCTCTCAAAGGAAGTGCGGC---ACAAGGGCGACTGGGCTATGAAGGTGCGCAATGCCGAGCCCGGCGGCTGGTACTTCGAGTTCAACAACGAGTTTTATCCCGACACTGACGACACGGCGCAGGTACTGCTGGCGCTCAGCAAGGTCGA---------------CAATCCCCGCGAGCGCTATCA--------GCACCAGGTGGCGCAGCGCGCCGTCGAATGGGAATTCGCCATGCAGTGCCACAACGGCGGCTGGGGCAGCTTCGACAAAGACAACACCA…
>PZK55s45/
GCGCCGGTCTGGGACACTGCCATCACCGG-TGTGGGACACATCGGA------------------GATGGTCGAGCC-----------GCCCGCATGACGCGCGCCGCCGACTGGCTCATCAGCAAGGAGGTCCGCC---GCAAAGGCGACTGGTCCGTCAAGCGGCCCGACACCGAACCCTCCGGCTGGGCCTTCGAATTCGCCAACGAGTTTTATCCCGATATCGACGATACCGCCATGGTGCTGCTGGCGCTGC-TCCACGCCA---------------AGGCGTCCAATTCCGCGGCCCA-------GGCCGCCGCCGAGCGCCGCGCAACGAACTGGCTGCTCGCCATGCAATCGGGCGACGGCGGCTGGGCGGCATTCGACGTCGATAACGATT…
>PZK55s44/
TCGCCGGTGTGGGACACGGCGCAGGCTGTCTTTCCGCTGGGGGACA---------------CTGGCGTGCCGAGCGA------CGACCCGCGCATGCAGAAGGCGGCAGACTGGCTGCTGTCAAAGGAGGTGCGGC---ACAAGGGAGATTGGGCGATGAAGGTGCCCAACACCGAACCCGGTGGCTGGTATTTCGAATTCTACAACGAGTTTTATCCTGACGTGGACGATACCGCGCAGGTGCTGCTGGCGTTGAACAAGGTCGA---------------TAATCCCCGCGAGCGCTATCA--------GGACCAGGTCGCGCGGCGCGCCATTGACTGGGAGTTTGCCATGCAGTGCCGCAACGGCGGCTGGGGCAGCTTTGACAAAGACAACACGA…
>PZK55s43/
TCGCCGGTTTGGGATACGGCGCAGGCGGTCTTTGCCTTGGGTGAGG---------------CCGGCGCGGCACGAAA------CGACCCGCGCATGTTGAAGGCCGTGGATTGGATGCTCTCCAAAGAGGTCCGCC---AAAAGGGTGACTGGGCCGTGAAGGTGCCGAACACCGAACCCGGCGGCTGGTATTTTGAATTTAATAACGAGTTTTATCCCGATACCGACGACACAGCTCAGGTGCTAATGGCGCTGACCAAGGTAGA---------------TAATCCCCGCGAGCGCTATCA--------GCACCAGGTGGCAACCCGCGCGATAGCCTGGGAGTTTGCCATGCAGTGCCGTAACGGCGGCTGGGGCAGCTTCGACAAAGACAATACCA…
>PZK105s58h
-------TCGCCGGTCTGGGACACTGCCATCACCGCGCATTCCGTGCTGGGA-----------CACC-GCGATCC------CAAGGTCCACGAAG---CTGTGGCCAAAGGGCTGGAATGGCTGAAGCCGCTGCAAGTGCTCGATGTCAAAGGCGATTGGGCGGAAGAAAAGCCGAACGTGCGGCCGGGTGGCTGGGCCTTCCAATACCGCAACGATTACTATCCCGATCTTGATGATACTGCCGTGGTGGTGAT
>PZK105s59h
----------------------------TCGCCGGTGTGGGACACGGCGCAGGCTGTCTTTGCGCCGGGGGGGGCCAGCGTGCCGCGCGACGATCCCCGCATGACGCGCGCCGCCGACTGGCTCATCAGCAAAGAGGTGCGGCGCAAA---GGCGACTGGTCGGTGAAGCGGCCCGACACCGAACCCTCCGGCTGGGCCTTCGAATTCGCCAACGAGTTTTACCCCGATATCGACGACACGGCCATGGTGCTGCT
>PZK105s60h
----------------------------TCGCCCGTCTGGGACACCGCCATCGTCGCCCTCTGCCTCCGCGAATCGGGCCTGCCCGCCGAGCACCCCGCCCTCAGCCAAGCCGCCCAGTGGCTCATCTCCAAAGAAATCCGCTTCCGGGGCGACTGGCACTACAAGAACCCGGCCAAGGTGGAACCGAGCGGCTGGGTGTTTGAATTCGAAAACCAGTGGAATCCGGACGTGGACGACACCGCGCAGGTGCTGCT
>PZK105s61h
------------------------------------TCGCCGGTCTGGGACACTGCCATCACCGGTGTGGGACACATCGGAGATG-GTCGAGCCGCAGATGCTGGGAACACGGCGGACTGGCTGATTTCGAAAGAAGTGCGGCGCAAG---GGCGACTGGTCGGTGAAGCGGCCCAAGGTGGAGCCCTCCGGCTGGTATTTCGAATTGGCCAACGAGTTTTATCCCGACGTGGACGACACGGCCATGGTGCTGCT
>PZK105s62h
-------TCGCCGGTCTGGGACACTGCCATCACCGGCCACGCGCTG-TGGGA-----------CACCCGCGATGC------CGCGGCGGAAGCGG---CCGTCGCCAAGGGGCTGGAATGGCTGAAGCCGCTGCAAGTGCTGGACGTGAAAGGCGACTGGGCCGGGGAAAAACCCGGTGTGCGCCCTGGCGGCTGGGCCTTCCAGTACCGCAATGACCATTATCCCGATTTGGATGATACGGCCGTGGTGGTGAT
>PZK105s63h
-------TCGCCGGTGTGGGACACTGCCATCAC----GGCGC----ACGCGC--TGCTCGATATGGG-AC-ACCCG----AAGGCGC--GCGCGG---CGGTATCGCGCGGACTGGACTGGCTCGTGCCGCTGCAGATTCTCGATGTGCGCGGCGACTGGATCTCGCGCCGGCCGAATGTGCGGCCTGGCGGCTGGGCGTTCCAGTTTGCGAACCCGCATTATCCGGACGTCGACGACACCGCCGTTGTCGCCAT
>PZK105s64h
-------TCGCCGGTCTGGGACACTGCCATCAC----CGCGT----GTGGGA-------------CACTGGAGTCGGCGGCGAAAGGCGGTATCGCTTCGGTCAAAAACGGACTGGATTGGCTTGTGCCCAAACAGGTGCTCGATGTGCGCGGCGACTGGATCGCGCGCCGGCCCGACGTTCGTCCGGGCGGCTGGGCCTTCCAGTATGCGAACCCCCATTATCCCGACGTGGACGACACCGCCGTCGTCGCCAT
>PZK105s65h
----------------------------TCGCCCGTCTGGGACACCGCCATCGTCGCCCTCTGCCTGCGCGAATCGGGCCTGCCCGCGCAGCACCCCGCCCTGAGCAAAGCCGCCCAGTGGCTGATCTCCAAAGAGATCCGTTTCCGGGGCGACTGGCACTACAAGAACCCGGCCAAGGTGGAACCGAGCGGCTGGGTGTTTGAATTCGAGAACCAGTGGAATCCGGACGTGGACGACACGGCGATGGTGCTGCT
>PZK105s66h
----------------------------TCGCCCGTGTGGGACACCGCCATCGTGGCCCTCTGCCTGCGCGAATCGGGCCTGCCGGCCGAGCACCCCGCCCTCAACAAAGCCGCCGAGTGGCTCATCTCCAGAGAGATTCGTTTCCGGGGCGACTGGCACTACAAGAACCCCGCCAAGGTGGAACCGAGCGGCTGGGTGTTTGAATTCGCGAACCAGTGGAATCCGGACGTGGACGACACCGCGCAGGTGCTGCT
